# Supplementary material for: Unbiased Single‐Cell Sequencing of Hematopoietic and Immune Cells from Aplastic Anemia Reveals the Contributors of Hematopoiesis Failure and Dysfunctional Immune Regulation
Source: Adv Sci (Weinh). 2023 Dec 25;11(10):2304539. doi: 10.1002/advs.202304539 (PMC10933602; doi:10.1002/advs.202304539)
Supplement: Supplementary file 2 — Supplemental Table 1 [file ADVS-11-2304539-s007.xlsx]

## Sheet: Sample_Information
NO.	Sample NO.	Age (year)	gender	Disease classification	Interval from onset to diagnosis (m)	Peripheral blood count					Bone marrow hypoplasia	Cytogenetic	Genetic mutation	Description
						WBC(*10e9/L)	ANC(*10e9/L)	HGB(g/L)	PLT(*10e9/L)	ARC(*10e9/L)
HD1	HDPB1/HDBM1	41	M	--	--	8.12	4.16	133	271	--	--	--	--	PBMC and BMMC of Healthy donor 1#
HD2	HDPB2/HDBM2	35	M	--	--	10.85	5.74	157	272	61	--	--	--	PBMC and BMMC of Healthy donor 2#
HD3	HDPB3/HDBM3	35	F	--	--	6	3.37	100	264	71.5	--	--	--	PBMC and BMMC of Healthy donor 3#
HD4	HDPB4/HDBM4	16	M	--	--	6.47	3.29	152	274	--	--	--	--	PBMC and BMMC of Healthy donor 4#
HD5	HDBMTreg	34	M	--	--	7.12	4.31	158	275	65	--	--	--	FACS-sorted BM Treg cells of healthy donor 5#
P1	AABM1	34	F	non-SAA	84	5.13	2.78	109.5	38	NA	＜10%	Normal	None	Treatment with CyA for 7 years
P2	AABM2	71	M	non-SAA	12	3.95	2.11	73	30	26	0.1	Normal	NA	Newly diagnosed patient
P3	AAPB3/AABM3	30	M	SAA	1	1.46	0.71	122	4	0.28	＜10%	Normal	None	Newly diagnosed patient
	AAPB3D24/AABM3D24			AA patient with HSCT	--	14.4	12.74	105	54	--	--	--	--	Samples from PB and BM of P3 after HSCT (Day 24)
	AAPB3D92/AABM3D92			AA patient with HSCT	--				--	--	--	--	--	Samples from PB and BM of P3 after HSCT (Day 92)
P4	AAPB4/AABM4	30	M	AA patient with HSCT	--	7.4	5.62	155	59	--	Normal	--	--	Samples from PB and BM of P4 after HSCT (4 years)
	AAPB4CD3T			--	--	7.4	5.62	155	59	--	Normal	--	--	Samples from PB CD3+ T cells of P4 after HSCT (4 years)
P5	AABM5	19	F	SAA	0.25	0.66	0.18	88	10	9.5	＜10%	Normal	None	Newly diagnosed patient
P6	AAPB6/AABM6	16	F	non-SAA	0.25	3.9	2.21	78	8	26.1	＜5%			Newly diagnosed patient
P7	AAPB7	56	F	AA	17	2.72	1.15	57	8	50.8	＜30%	Normal	None	Newly diagnosed patient
P8	AABM8	58	F	sAA	1	1.45	0.49	47	7	14.7	＜5%	Normal	NA	Newly diagnosed patient
P9	AABM9	31	F	sAA	7	0.43	0.24	70	14	15.7	＜10%	Normal	None	Newly diagnosed patient
P10	PNHPB1/PNHBM1	52	F	AA-PNH	132	2.86	1.78	68	113	246	Normal	Normal	NA	CyA was disontinued 7 years ago
P11	PNHBM2	58	M	PNH	420	5.93	4.22	73	97	241.4	Normal	Normal	ASXL1:NM_015338:exon12:c.2061_2071del:p.C687fs	Splenectomy (7 years)
P12	PNHPB3	58	M	AA-PNH→PNH-MDS	24	2.76	0.64	60-84	37	5.5	＜20%	Normal	-7/7q-	Treat with CyA and Androgens for about 10 months
