# Supplementary material for: Unbiased Single‐Cell Sequencing of Hematopoietic and Immune Cells from Aplastic Anemia Reveals the Contributors of Hematopoiesis Failure and Dysfunctional Immune Regulation
Source: Adv Sci (Weinh). 2023 Dec 25;11(10):2304539. doi: 10.1002/advs.202304539 (PMC10933602; doi:10.1002/advs.202304539)
Supplement: Supplementary file 3 — Supplemental Table 2 [file ADVS-11-2304539-s001.xlsx]

## Sheet: Sheet1
Mass Cytometry files	No.	Sample NO.	Disease classification
QY012103-13	P6	AAPB6	AA
QY012103-14	P12	AABM12	AA
QY012103-15	P13	AAPB13	AA
QY012103-16	P7	AAPB7	AA
QY012103-19	P14	AAPB14	AA
QY012103-20	P14	AABM14	AA
QY012103-21	P15	AABM15	AA
QY012103-22	P16	AABM16	AA
QY012103-27	P17	AAPB17	AA
QY012103-30	P3	AAPB3	AA
QY012103-31	P3	AAPB3D24	AA,P3 after HSCT (Day 24)
QY012103-32	P3	AAPB3D23	AA,P3 after HSCT (Day 23)
QY012103-33	P3	AABM3D24	AA,P3 after HSCT (Day 24)
QY012103-34	P3	AAPB3D72	AA,P3 after HSCT (Day 72)
QY012103-35	P3	AABM3D72	AA,P3 after HSCT (Day 72)
QY012103-50	P18	AAPB18	AA
QY012103-56	P19	AAPB19	AA
QY012103-57	P19	AABM19	AA
QY012103-58	P6	AABM6	AA
QY012103-61	P20	AABM20	AA
QY012103-62	P20	AAPB20	AA
QY012103-17	HD3	HDBM3	HD
QY012103-18	HD3	HDPB3	HD
QY012103-28	HD6	HDBM6	HD
QY012103-29	HD6	HDPB6	HD
QY012103-38	HD4	HDPB4	HD
QY012103-39	HD4	HDBM4	HD
QY012103-48	HD1	HDBM1	HD
QY012103-54	HD7	HDPB7	HD
QY012103-55	HD8	HDBM8	HD
