# Supplementary material for: Unbiased Single‐Cell Sequencing of Hematopoietic and Immune Cells from Aplastic Anemia Reveals the Contributors of Hematopoiesis Failure and Dysfunctional Immune Regulation
Source: Adv Sci (Weinh). 2023 Dec 25;11(10):2304539. doi: 10.1002/advs.202304539 (PMC10933602; doi:10.1002/advs.202304539)
Supplement: Supplementary file 4 — Supplemental Table 3 [file ADVS-11-2304539-s005.xlsx]

## Sheet: Cell_Number
Sample_ID	Cell_number
AABM8	9283
AABM5	5112
AABM1	7012
AABM3	2651
AABM4	2296
AABM2	7301
AABM6	6866
AABM9	4040
AAPB7	6782
AAPB3	8141
AAPB4	7289
AAPB6	9746
AABM3D24	9882
AAPB3D24	8282
AABM3D92	4824
AAPB3D92	13184
AAPB4CD3T	15481
HDBM1	8831
HDBM2	5691
HDBM3	5415
HDBM4	7579
HDPB1	13759
HDPB2	9639
HDPB3	11056
HDPB4	11072
PNHBM2	2604
PNHBM1	1422
PNHPB3	9172
PNHPB1	13556

## Sheet: Cell_Number_of_each_subset
	AABM8	AABM5	AABM1	AABM3	AABM4	AABM2	AABM6	AABM9	AAPB7	AAPB3	AAPB4	AAPB6	AABM3D24	AAPB3D24	AABM3D92	AAPB3D92	AAPB4CD3T	HDBM1	HDBM2	HDBM3	HDBM4	HDPB1	HDPB2	HDPB3	HDPB4	PNHBM2	PNHBM1	PNHPB3	PNHPB1
Mono	1487	642	147	126	431	2884	4114	1713	2914	1846	1936	813	1254	3800	1341	1703	68	3162	2250	2506	1110	3650	6876	2466	8315	98	396	4957	10256
T/NK	42	1489	6284	341	136	765	1305	47	1244	5462	3735	500	83	3523	115	10884	14469	297	82	93	163	7137	1240	5781	446	21	13	2328	1331
B/Plasma	499	2478	228	76	214	1372	861	116	1906	338	1297	7782	258	115	425	238	281	453	183	514	192	2262	988	2231	1425	62	58	125	425
Ery	631	79	207	2040	724	2019	57	954	224	152	57	167	2079	148	326	157	546	2030	1827	209	4236	212	49	178	31	1200	133	142	1088
Pro/pre-B	16	16	5	0	92	3	9	3	1	0	0	9	407	0	292	0	1	304	26	300	19	1	0	5	2	1	6	0	2
Gra	5096	144	32	10	107	35	65	279	18	163	8	98	833	31	397	19	15	391	83	322	114	24	18	18	49	38	150	1406	122
Ery_HPC	20	167	54	36	276	58	18	387	13	80	17	229	2169	26	590	34	60	1085	811	401	1347	24	10	19	14	1058	325	3	9
HSPC	1327	61	31	9	161	20	53	186	11	21	7	92	1714	18	641	17	18	505	213	603	236	20	13	16	46	100	236	18	23
DC_HPC	18	1	3	0	44	1	2	58	1	2	1	6	428	6	214	0	0	164	38	123	37	3	0	0	3	3	34	2	0
DC	58	11	12	1	50	63	299	172	213	23	126	23	318	240	200	104	5	235	48	258	47	215	114	249	286	2	64	164	185
pDC	33	10	8	1	45	8	62	16	101	14	66	20	284	91	229	23	16	139	86	51	56	66	94	38	171	1	4	11	39
Meg	37	10	1	1	7	60	18	7	136	40	39	3	14	284	5	5	1	51	21	32	16	145	237	55	284	16	0	14	76
EC/FB	19	4	0	10	9	13	3	102	0	0	0	4	41	0	49	0	1	15	23	3	6	0	0	0	0	4	3	2	0

## Sheet: Proportion_of_each_subset
	AABM8	AABM5	AABM1	AABM3	AABM4	AABM2	AABM6	AABM9	AAPB7	AAPB3	AAPB4	AAPB6	AABM3D24	AAPB3D24	AABM3D92	AAPB3D92	AAPB4CD3T	HDBM1	HDBM2	HDBM3	HDBM4	HDPB1	HDPB2	HDPB3	HDPB4	PNHBM2	PNHBM1	PNHPB3	PNHPB1
Mono	0.160185	0.125587	0.0209641	0.0475292	0.187718	0.395014	0.599184	0.42401	0.429667	0.226753	0.265606	0.0834188	0.126897	0.458826	0.277985	0.129172	0.00439248	0.358057	0.395361	0.462789	0.146457	0.265281	0.713352	0.223046	0.750993	0.0376344	0.278481	0.540449	0.756565
T/NK	0.0045244	0.291275	0.896178	0.128631	0.0592334	0.10478	0.190067	0.0116337	0.183427	0.670925	0.512416	0.0513031	0.00839911	0.42538	0.0238391	0.825546	0.93463	0.0336315	0.0144087	0.0171745	0.0215068	0.518715	0.128644	0.522884	0.0402818	0.00806452	0.00914205	0.253816	0.0981853
B/Plasma	0.0537542	0.484742	0.0325157	0.0286684	0.0932056	0.187919	0.125401	0.0287129	0.281038	0.0415182	0.177939	0.798481	0.0261081	0.0138855	0.0881012	0.0180522	0.0181513	0.0512966	0.032156	0.0949215	0.0253332	0.164401	0.1025	0.201791	0.128703	0.0238095	0.0407876	0.0136284	0.0313514
Ery	0.0679737	0.0154538	0.0295208	0.769521	0.315331	0.276537	0.00830178	0.236139	0.0330286	0.0186709	0.00782	0.0171352	0.210383	0.0178701	0.0675788	0.0119084	0.035269	0.229872	0.321033	0.0385965	0.558913	0.0154081	0.00508351	0.0160999	0.00279986	0.460829	0.0935302	0.0154819	0.0802597
Pro/pre-B	0.00172358	0.00312989	0.000713063	0	0.0400697	0.000410903	0.00131081	0.000742574	0.000147449	0	0	0.000923456	0.041186	0	0.0605307	0	6.45953e-05	0.0344242	0.00456862	0.0554017	0.00250693	7.26797e-05	0	0.000452243	0.000180636	0.000384025	0.00421941	0	0.000147536
Gra	0.54896	0.028169	0.00456361	0.00377216	0.0466028	0.00479386	0.00946694	0.0690594	0.00265408	0.0200221	0.00109754	0.0100554	0.0842947	0.00374306	0.0822968	0.00144114	0.00096893	0.0442758	0.0145844	0.0594645	0.0150416	0.00174431	0.00186741	0.00162808	0.00442558	0.0145929	0.105485	0.153293	0.0089997
Ery_HPC	0.00215448	0.0326682	0.00770108	0.0135798	0.120209	0.00794412	0.00262161	0.0957921	0.00191684	0.0098268	0.00233228	0.0234968	0.21949	0.00313934	0.122305	0.00257888	0.00387572	0.122863	0.142506	0.0740536	0.177728	0.00174431	0.00103745	0.00171852	0.00126445	0.406298	0.228551	0.000327082	0.000663913
HSPC	0.142949	0.0119327	0.00442099	0.00339495	0.070122	0.00273935	0.0077192	0.0460396	0.00162194	0.00257954	0.000960351	0.00943977	0.173447	0.00217339	0.132877	0.00128944	0.00116272	0.0571849	0.0374275	0.111357	0.0311387	0.00145359	0.00134869	0.00144718	0.00415462	0.0384025	0.165963	0.00196249	0.00169667
DC_HPC	0.00193903	0.000195618	0.000427838	0	0.0191638	0.000136968	0.00029129	0.0143564	0.000147449	0.00024567	0.000137193	0.000615637	0.0433111	0.000724463	0.0443615	0	0	0.0185709	0.00667721	0.0227147	0.00488191	0.000218039	0	0	0.000270954	0.00115207	0.02391	0.000218055	0
DC	0.00624798	0.0021518	0.00171135	0.000377216	0.021777	0.00862895	0.0435479	0.0425743	0.0314067	0.00282521	0.0172863	0.00235994	0.0321797	0.0289785	0.0414594	0.00788835	0.000322977	0.0266108	0.00843437	0.0476454	0.00620135	0.0156261	0.011827	0.0225217	0.0258309	0.000768049	0.045007	0.0178805	0.0136471
pDC	0.00355489	0.00195618	0.0011409	0.000377216	0.0195993	0.00109574	0.00903	0.0039604	0.0148924	0.00171969	0.00905474	0.00205212	0.0287391	0.0109877	0.047471	0.00174454	0.00103352	0.01574	0.0151116	0.00941828	0.00738884	0.00479686	0.00975205	0.00343705	0.0154444	0.000384025	0.00281294	0.0011993	0.00287695
Meg	0.00398578	0.00195618	0.000142613	0.000377216	0.00304878	0.00821805	0.00262161	0.00173267	0.0200531	0.0049134	0.00535053	0.000307819	0.00141672	0.0342912	0.00103648	0.000379248	6.45953e-05	0.00577511	0.00369004	0.00590951	0.0021111	0.0105386	0.0245876	0.00497467	0.0256503	0.00614439	0	0.00152638	0.00560637
EC/FB	0.00204675	0.000782473	0	0.00377216	0.00391986	0.00178058	0.000436936	0.0252475	0	0	0	0.000410425	0.00414896	0	0.0101575	0	6.45953e-05	0.00169856	0.00404147	0.000554017	0.000791661	0	0	0	0	0.0015361	0.0021097	0.000218055	0
