# Supplementary material for: Unbiased Single‐Cell Sequencing of Hematopoietic and Immune Cells from Aplastic Anemia Reveals the Contributors of Hematopoiesis Failure and Dysfunctional Immune Regulation
Source: Adv Sci (Weinh). 2023 Dec 25;11(10):2304539. doi: 10.1002/advs.202304539 (PMC10933602; doi:10.1002/advs.202304539)
Supplement: Supplementary file 5 — Supplemental Table 4 [file ADVS-11-2304539-s008.xlsx]

## Sheet: Sheet1
Supplemental Table 4. Gene sets of ferroptosis suppressor and driver
Ferroptosis suppressor gene set	Ferroptosis driver gene set
SLC7A11, GPX4, AKR1C1, AKR1C2, AKR1C3, RB1, HSPB1, HSF1, NFE2L2, SQSTM1, NQO1, HMOX1, FTH1, MUC1, MT1G, SLC40A1, CISD1, HSPA5, ATF4, TP53, HELLS, SCD, FADS2, SRC, STAT3, PML, NFS1, TP63, CDKN1A, MIR137, VDAC2, FH, CISD2, MIR9-1, MIR9-2, MIR9-3, CBS, ISCU, ACSL3, OTUB1, CD44, LINC00336, BRD4, PRDX6, MIR17, SESN2, NF2, ARNTL, HIF1A, JUN, CA9, TMBIM4, PLIN2, AIFM2, LAMP2, ZFP36, PROM2, CHMP5, CHMP6,…	RPL8, IREB2, ATP5MC3, CS, EMC2, ACSF2, NOX1, CYBB, NOX3, NOX4, NOX5, DUOX1, DUOX2, G6PD, PGD, VDAC2, TP53, ACSL4, LPCAT3, NRAS, KRAS, HRAS, CARS1, KEAP1, HMOX1, ATG5, ATG7, NCOA4, TF, ALOX5, ALOX12, ALOX12B, ALOX15, ALOX15B, ALOXE3, PHKG2, SAT1, EGFR, MAPK3, MAPK1, ZEB1, DPP4, CDKN2A, PEBP1, SOCS1, CDO1, MYB, SLC1A5, CHAC1, LINC00472, GOT1, BECN1, PRKAA2, PRKAA1, ELAVL1, BAP1, ABCC1, MIR6852, ACV…
