# Supplementary material for: Unbiased Single‐Cell Sequencing of Hematopoietic and Immune Cells from Aplastic Anemia Reveals the Contributors of Hematopoiesis Failure and Dysfunctional Immune Regulation
Source: Adv Sci (Weinh). 2023 Dec 25;11(10):2304539. doi: 10.1002/advs.202304539 (PMC10933602; doi:10.1002/advs.202304539)
Supplement: Supplementary file 6 — Supplemental Table 5 [file ADVS-11-2304539-s006.xlsx]

## Sheet: Sheet2
Supplemental Table 5. TH-related gene sets
Gene Set	Gene list
TH1	CCR1,CCR5,CXCR3,IFNGR1, IFNGR2, IL12RB2, IL18R1, IL27RA, STAT1, STAT4, TBX21, IFNG, IL2, TNF, LTA
TH2	IL1RL1, CRLF2, CCR3, CCR4, CCR8, IL4R, IL17RB, GATA3, IRF4,STAT5, STAT6, IL4, IL5, IL9, IL10, IL13, IL21
TFH	BTLA, CD40LG, B3GAT1, CD84, CXCR5, ICOS, IL6R, IL21R, MME, TNFRSF4, PDCD1, SLAMF1, BCL6, MAF, STAT3, CXCL13, IFNG, IL4, IL10, IL17A, IL17F, IL21
TH17	IFNG, IL17F, IL22, CCL20, IL23R, FGF1, FGF12, IL17A, IL21, IL22, IL26, BATF, IRF4, RORA, RORC, STAT3, CCR4, CCR6, IL6R, IL1R1, TGFBR2, IL21R, IL23R
Resting	CCR7, TCF7, LEF1, CD7
