# Supplementary material for: Unbiased Single‐Cell Sequencing of Hematopoietic and Immune Cells from Aplastic Anemia Reveals the Contributors of Hematopoiesis Failure and Dysfunctional Immune Regulation
Source: Adv Sci (Weinh). 2023 Dec 25;11(10):2304539. doi: 10.1002/advs.202304539 (PMC10933602; doi:10.1002/advs.202304539)
Supplement: Supplementary file 7 — Supplemental Table 6 [file ADVS-11-2304539-s009.xls]

## Sheet: Sheet1
Supplemental Table 6. δ1 and δ2 T features
δ1 T features	δ2 T features
TRGC2, FCGR3A, KLRC2, CCL3, KLRF1, FGFBP2, TYROBP, CMC1, GZMB, GZMH, PLAC8, CD63, GNLY, PRF1, CCL4, NKG7, HOPX, CD99, KLRD1, CLIC1, CLEC2B, PARK7	TRGC1, CD44, CD52, CD74, LAPTM5, KLRB1, EIF3E, LYAR, HINT1, CD247, ANXA1, CXCR4, CD2, EEF2, LDHB, TAGLN2, ICAM3, LTB, NOSIP, IL7R, GZMK, ALOX5AP, KLRC1
