# Supplementary material for: Unbiased Single‐Cell Sequencing of Hematopoietic and Immune Cells from Aplastic Anemia Reveals the Contributors of Hematopoiesis Failure and Dysfunctional Immune Regulation
Source: Adv Sci (Weinh). 2023 Dec 25;11(10):2304539. doi: 10.1002/advs.202304539 (PMC10933602; doi:10.1002/advs.202304539)
Supplement: Supplementary file 8 — Supplemental Table 7 [file ADVS-11-2304539-s003.xls]

## Sheet: Sheet1
Supplemental Table 7. CytoATLAS mass cytometry antibodies from Polaris Biology
Category No.	Antigen	Clone	Metal
H03612094	Anti-human CD127	A019D5	141Pr
H09521065	Anti-human CD194/CCR4	L291H4	142Nd
H09711096	Anti-human CD196/CCR6	G034E3	143Nd
H10612097	Anti-human CD20	2H7	144Nd
H32011098	Anti-human IgD	IA6-2	145Nd
H14923099	Anti-human CD27	O323	146Nd
H21612105	Anti-human CD45RO	UCHL1	147Sm
H23542100	Anti-human CD57	REA769	148Nd
H19511107	Anti-human CD28	CD28.2	149Sm
H31111111	Anti-human HLA-DR	L243	151Eu
H25754109	Anti-human CD8	UCHT4	152Sm
H21411112	Anti-human CD45RA	HI100	153Eu
H03311110	Anti-human CD123/IL-3R	6H6	154Sm
H16511115	Anti-human CD294/CRTH2	BM16	155Gd
H08912116	Anti-human CD183/CXCR3	G025H7	156Gd
H03112118	Anti-human CD11c	Bu15	158Gd
H06733120	Anti-human CD16	3G8	159Tb
H09212119	Anti-human CD19	HIB19	160Gd
H13111124	Anti-human CD24	ML5	161Dy
H09131125	Anti-human CD185/CXCR5	J252D4	162Dy
H13553126	Anti-human CD25/IL-2Rα	M-A251	163Dy
H04842127	Anti-human CD14	UCHM1	164Dy
H24832128	Anti-human CD66b	6/40C	165Ho
H23414131	Anti-human CD56	NCAM16.2	166Er
H09813132	Anti-human CD197/CCR7	G043H7	167Er
H20631133	Anti-human CD4	OKT4	168Er
H20443134	Anti-human CD38	OKT10	170Er
H21231138	Anti-human CD45	BC8	171Yb
H40762141	Anti-human TCRγδ	REA591	174Yb
H16712189	Anti-human CD3	UCHT1	209Bi
Customized	Anti-human CD160	BY55	169Tm
Customized	Anti-human CD120a	W15099A	173Yb
Customized	Anti-human CD34	581	176Yb
Customized	Anti-human CD95/FAS	DX2	150Nd
Customized	Anti-human TCRVα24-Jα18	6B11	175Lu
Customized	Anti-human CD178/FAS-L	NOK-1	172Yb
