# Supplementary material for: Unbiased Single‐Cell Sequencing of Hematopoietic and Immune Cells from Aplastic Anemia Reveals the Contributors of Hematopoiesis Failure and Dysfunctional Immune Regulation
Source: Adv Sci (Weinh). 2023 Dec 25;11(10):2304539. doi: 10.1002/advs.202304539 (PMC10933602; doi:10.1002/advs.202304539)
Supplement: Supplementary file 9 — Supplemental Table 8 [file ADVS-11-2304539-s004.xlsx]

## Sheet: Sample_Information
NO.	Age (year)	gender	Disease classification	Interval from onset to diagnosis (m)	Peripheral blood count					Bone marrow hypoplasia	Cytogenetic	Genetic mutation
					WBC(*10e9/L)	ANC(*10e9/L)	HGB(g/L)	PLT(*10e9/L)	ARC(*10e9/L)
P1	32	F	AA	3	1.54	0.89	99	5	-	0.1	Normal	--
P2	36	M	AA	1	4.49	0.39	34	3	_	0.1	Normal	IKZF1
P3	16	F	AA	0	5.15	3.32	78.7	11	26.1	0.2	Normal	ASXL1
P4	31	M	AA	0	1.14	0.02	100	18	2.8	0.15	--	--
P5	38	F	AA	0.5	4.4	0.18	84	7	-	0.1	Normal	TET2
P6	30	M	AA	0	1.6	0.78	145	8	27	0.4	Normal	--
P7	55	F	SAA	1	3.73	2.1	79	6	_	0.2	--	--
P8	51	F	SAA	6	5.52	4.22	72	11	21.4	0.2	--	--
P9	49	M	AA	_	5.2	2.98	131	131	57.3	0.45	--	--
P10	58	F	SAA with lung cancer	1	1.45	0.49	47	7	14.7	0.05	Normal	STAT3、CUX1
P11	39	F	AA	6	2.13	0.72	47	10	24	0.3	Normal	--
P12	17	M	AA	2	3.28	1.12	76	7	7.2	0.3	Normal	--
P13	24	F	AA	96	2.85	1.11	64	10	46.4	0.4	Normal	--
P14	54	F	AA with nephrotic syndrome	48	2.49	0.97	67.5	5	24.8	0.05	Normal	--
P15	27	F	AA	_	1.97	0.88	60	9	36.7	0.3	Normal	--
P16	14	F	AA	24	2.67	0.92	74	7	106.8	0.05	Normal	--
P18	52	M	AA	156	2.3	0.66	70	17	60.1	＜5%	--	--
P19	45	M	AA	1	0.72	0.28	107	5	7.2	-	Normal	--
P20	39	M	AA	120	10.1	7.23	120	15	_	0.5	Normal	--
P22	47	F	AA	2	3.35	1.64	88	16	22.6	0.3	Normal	TET2
P23	34	M	AA	120	2.22	0.54	57	6	34.3	0.3	Normal	TET2
P24	15	F	AA	36	2.43	0.99	66	11	37	0.05	Normal	--
P25	36	F	AA	120	1.45	0.69	53	40	45.2	＜5%	--	--
P26	54	F	AA	24	5.99	5.12	60	64	189.8	0.5	--	--
P28	22	M	AA	1	2.37	0.3	44	9	18.1	0.1	Normal	--
P30	54	M	AA	3	2.17	0.6	93	24	29.5	0.3	--	DNMT3A、TET2
P31	47	F	AA	0	1.35	0.76	75	17	40.8	0.2	--	--
P32	19	M	AA	2	4.75	2.5	114	43	--	0.4	Normal	CEBPA
P33	18	M	AA	5	2.25	0.88	66	15	26.6	0.5	Normal	TET2
P34	59	F	AA	1	2.52	0.87	79	36	58.9	--	Normal	--
P37	37	M	AA	3	4.89	3.03	88	38	71.2	0.05	Normal	--
P38	47	F	AA	1	2	0.41	81	9	23.7	0.1	Normal	--
P39	34	F	AA	84	4.78	2.38	116	28	--	0.15	Normal	--
P40	22	M	AA	0	1.75	0.01	97	22	9.1	0.2	Normal	--
P41	19	F	AA	0	0.76	0.23	94	1	8.8	0.1	Normal	TET2
P42	71	M	AA	0	1.68	0.9	79	6	22.7	0.1	Normal	--
P43	52	F	AA	0	8.03	6.71	57	12	43.2	0.6	Normal	--
P44	52	M	AA	1	3.35	2.21	61	33	7.6	0.6	--	TET2
P45	30	F	AA	0	0.79	0.33	71	14	19.8	0.1	Normal	--
P46	17	F	AA	0	0.92	0.42	88	9	5.1	0.1	Normal	--
P47	38	M	AA	1	3.67	1.25	74	15	--	0.05	Normal	ASXL1、TET2
P48	64	M	AA	2	0.62	0.03	65	32	--	0.05	--	TET2
P49	39	M	AA	1	8.63	7.05	99	42	149.8	0.05	Normal	--
P50	76	M	AA	1	1.41	0.16	80	7	10	0.1	Normal	--
P51	50	M	AA	3	0.16	0.07	50	21	2.3	0.05	--	--
P52	32	M	AA	6	4.19	0.82	91	57	40.4	0.1	Normal	--
P53	44	F	AA	3	0.86	0.4	62	20	13.1	<15%	Normal	--
P54	27	M	AA	1	1.29	0.46	70	12	11.2	0.2	Normal	--
HD1	41	M	--	--	8.12	4.16	133	271	--	--	--	--
HD2	35	M	--	--	10.85	5.74	157	272	61	--	--	--
HD3	35	F	--	--	6	3.37	100	264	71.5	--	--	--
HD4	16	M	--	--	6.47	3.29	152	274	--	--	--	--
HD5	34	M	--	--	7.12	4.31	158	275	65	--	--	--
HD6	28	F	--	--	7.01	4.86	115	179	--	--	--	--
HD7	32	M	--	--	--	--	--	--	--	--	Normal	--
